# Supplementary material for: A Yeast-Based Screening Unravels Potential Therapeutic Molecules for Mitochondrial Diseases Associated with Dominant ANT1 Mutations
Source: Int J Mol Sci. 2021 Apr 24;22(9):4461. doi: 10.3390/ijms22094461 (PMC8123201; doi:10.3390/ijms22094461)
Supplement: Supplementary file 1 [file ijms-22-04461-s001.zip]

Archive with 1 entries (1 files):
- ijms-1170506-supplementary.pdf
